# Supplementary material for: Target-specific requirements for RNA interference can arise through restricted RNA amplification despite the lack of specialized pathways
Source: eLife. 2024 Aug 20;13:RP97487. doi: 10.7554/eLife.97487 (PMC11335349; doi:10.7554/eLife.97487)
Supplement: Figure 1—source data 1. [file elife-97487-fig1-data1.csv]

Strain	bli-1.silenced	bli-1.total	unc-22.silenced	unc-22.total
AMJ1023	0	229	111	180
AMJ1025	0	277	2	173
AMJ1035	0	124	50	91
AMJ1042	1	446	208	267
AMJ1091	1	412	84	100
NL1810	2	91	117	119
EG6787	391	757	282	309
