# Supplementary material for: Target-specific requirements for RNA interference can arise through restricted RNA amplification despite the lack of specialized pathways
Source: eLife. 2024 Aug 20;13:RP97487. doi: 10.7554/eLife.97487 (PMC11335349; doi:10.7554/eLife.97487)
Supplement: Figure 2—source data 2. [file elife-97487-fig2-data2.csv]

Strain	unc.twitch	non.unc
N2	179	4
AMJ1397	5	102
AMJ1489	16	100
AMJ1510	72	33
L4440	0	104
