# Supplementary material for: Target-specific requirements for RNA interference can arise through restricted RNA amplification despite the lack of specialized pathways
Source: eLife. 2024 Aug 20;13:RP97487. doi: 10.7554/eLife.97487 (PMC11335349; doi:10.7554/eLife.97487)
Supplement: Figure 2—source data 3. [file elife-97487-fig2-data3.csv]

Strain	unc54_sil	unc54_wt
N2	142	6
AMJ1397	2	122
AMJ1470	0	159
AMJ1489	2	126
N2	164	7
AMJ1510	49	214
AMJ1545	0	166
AMJ1568	0	206
