# Supplementary material for: Target-specific requirements for RNA interference can arise through restricted RNA amplification despite the lack of specialized pathways
Source: eLife. 2024 Aug 20;13:RP97487. doi: 10.7554/eLife.97487 (PMC11335349; doi:10.7554/eLife.97487)
Supplement: Figure 2—source data 4. [file elife-97487-fig2-data4.csv]

Strain	dpy	non.dpy
N2	279	43
AMJ1397	34	96
AMJ1489	2	157
AMJ1510	6	120
AMJ1470	0	184
AMJ1545	0	99
AMJ1568	0	180
AMJ1675	20	54
L4440	0	223
