# Supplementary material for: Target-specific requirements for RNA interference can arise through restricted RNA amplification despite the lack of specialized pathways
Source: eLife. 2024 Aug 20;13:RP97487. doi: 10.7554/eLife.97487 (PMC11335349; doi:10.7554/eLife.97487)
Supplement: Figure 2—figure supplement 1—source data 1. [file elife-97487-fig2-figsupp1-data1.csv]

Strain	unc.twitch	non.unc
N2	115	0
AMJ1611	5	132
AMJ1614	100	2
AMJ1489	134	2
AMJ1568	14	112
