# Supplementary material for: Target-specific requirements for RNA interference can arise through restricted RNA amplification despite the lack of specialized pathways
Source: eLife. 2024 Aug 20;13:RP97487. doi: 10.7554/eLife.97487 (PMC11335349; doi:10.7554/eLife.97487)
Supplement: Figure 3—source data 4. [file elife-97487-fig3-data4.csv]

Strain	bli	non.bli
N2	142	8
AMJ183	0	200
AMJ611	98	52
