# Supplementary material for: Target-specific requirements for RNA interference can arise through restricted RNA amplification despite the lack of specialized pathways
Source: eLife. 2024 Aug 20;13:RP97487. doi: 10.7554/eLife.97487 (PMC11335349; doi:10.7554/eLife.97487)
Supplement: Figure 3—source data 5. [file elife-97487-fig3-data5.csv]

Strain	bli	non.bli
N2	85	197
L4440	0	285
AMJ1622	0	279
AMJ1723	0	180
AMJ1724	0	202
AMJ1672	0	70
AMJ1721	0	152
AMJ1722	0	187
AMJ1621	69	71
