# Supplementary material for: Target-specific requirements for RNA interference can arise through restricted RNA amplification despite the lack of specialized pathways
Source: eLife. 2024 Aug 20;13:RP97487. doi: 10.7554/eLife.97487 (PMC11335349; doi:10.7554/eLife.97487)
Supplement: Figure 5—source data 1. [file elife-97487-fig5-data1.csv]

Strain	bli	non.bli
N2	390	98
N2_L4440	0	110
AMJ1510	111	266
AMJ1510_L4440	0	122
AMJ1754	425	18
AMJ1754_L4440	0	108
AMJ1755	185	60
AMJ1755_L4440	0	145
AMJ1758	313	146
AMJ1758_L4440	0	103
AMJ1771	38	79
AMJ1771	0	175
