# Supplementary material for: Target-specific requirements for RNA interference can arise through restricted RNA amplification despite the lack of specialized pathways
Source: eLife. 2024 Aug 20;13:RP97487. doi: 10.7554/eLife.97487 (PMC11335349; doi:10.7554/eLife.97487)
Supplement: Figure 5—source data 2. [file elife-97487-fig5-data2.zip]

Archive with 4 entries (4 files):
- Fig5C_gfp_dic.jpg
- Fig5C_gfp_gfp.jpg
- Fig5C_l4440.jpg
- Figure 5C.jpg
