# Supplementary material for: Target-specific requirements for RNA interference can arise through restricted RNA amplification despite the lack of specialized pathways
Source: eLife. 2024 Aug 20;13:RP97487. doi: 10.7554/eLife.97487 (PMC11335349; doi:10.7554/eLife.97487)
Supplement: Figure 5—source data 3. [file elife-97487-fig5-data3.csv]

Strain	sil	non.sil
AMJ1709	21	0
AMJ1725	9	16
AMJ1726	23	2
AMJ1727	6	19
AMJ1728	0	20
L4440_AMJ1709	25	0
