# Supplementary material for: Target-specific requirements for RNA interference can arise through restricted RNA amplification despite the lack of specialized pathways
Source: eLife. 2024 Aug 20;13:RP97487. doi: 10.7554/eLife.97487 (PMC11335349; doi:10.7554/eLife.97487)
Supplement: Figure 5—figure supplement 1—source data 1. [file elife-97487-fig5-figsupp1-data1.csv]

Strain	unc.twitch	non.unc
N2	138	0
N2_L4440	0	116
AMJ1510	79	31
AMJ1730	101	0
AMJ1730_L4440	102	11
AMJ1731	101	0
AMJ1731_L4440	49	16
AMJ1757	70	12
AMJ1757_L4440	83	25
